# Supplementary material for: Dendritic Cell-Based Therapeutic Immunization Induces Th1/Th17 Responses and Reduces Fungal Burden in Experimental Sporotrichosis
Source: Microorganisms. 2025 Oct 14;13(10):2351. doi: 10.3390/microorganisms13102351 (PMC12566472; doi:10.3390/microorganisms13102351)
Supplement: Supplementary file 1 [file microorganisms-13-02351-s001.zip]

Archive with 1 entries (1 files):
- microorganisms-3887369-supplementary.pdf
